# Supplementary material for: Sequence heterochrony led to a gain of functionality in an immature stage of the central complex: A fly–beetle insight
Source: PLoS Biol. 2020 Oct 26;18(10):e3000881. doi: 10.1371/journal.pbio.3000881 (PMC7644108; doi:10.1371/journal.pbio.3000881)
Supplement: S1 Vector — Vector used for protein expression. (GB) [file pbio.3000881.s003.gb]

LOCUS       KNE001_(pET_SUMO-GoldenGate)        7132 bp    DNA     circular UNA 19-AUG-2020
DEFINITION  Construct containing casettes for protein expresson.
ACCESSION   urn.local...i-catxhya
VERSION     urn.local...i-catxhya
KEYWORDS    .
SOURCE      
  ORGANISM  .
FEATURES             Location/Qualifiers
     misc_feature    2133..225
                     /modified_by="Max Farnworth"
                     /label="T7 Promotor"
                     /note="Geneious type: promoter prokaryotic"
     operon          228..252
                     /modified_by="Max Farnworth"
                     /label="lacO"
     gene            297..299
                     /modified_by="Max Farnworth"
                     /label="ATG"
     gene            309..326
                     /modified_by="Max Farnworth"
                     /label="6x His region"
     gene            360..653
                     /modified_by="Max Farnworth"
                     /label="SUMO ORF"
     misc_feature    complement(655..660)
                     /Recognition_pattern="GGTCTC(1/5)"
                     /annotation_group="GGTCTC"
                     /label="BsaI"
                     /note="Geneious type: restriction site"
     gene            784..1443
                     /modified_by="Max Farnworth"
                     /label="Chloramphenicol resistance"
     gene            1785..2090
                     /modified_by="Max Farnworth"
                     /label="ccdB"
     misc_feature    2000..2005
                     /Recognition_pattern="GGTCTC(1/5)"
                     /annotation_group="GGTCTC"
                     /label="BsaI"
                     /note="Geneious type: restriction site"
     misc_feature    2131..2136
                     /Recognition_pattern="GGTCTC(1/5)"
                     /annotation_group="GGTCTC"
                     /label="BsaI"
                     /note="Geneious type: restriction site"
     misc_feature    2233..2361
                     /label="T7 terminator"
     misc_feature    complement(2920..3735)
                     /modified_by="Max Farnworth"
                     /label="Kanamycin resistance"
     misc_feature    3831..4504
                     /label="pBR322 origin"
     misc_feature    4872..5063
                     /label="ROP ORF"
     misc_feature    complement(5872..6963)
                     /modified_by="Max Farnworth"
                     /label="lacI ORF"
ORIGIN      
        1 caaggagatg gcgcccaaca gtcccccggc cacggggcct gccaccatac ccacgccgaa
       61 acaagcgctc atgagcccga agtggcgagc ccgatcttcc ccatcggtga tgtcggcgat
      121 ataggcgcca gcaaccgcac ctgtggcgcc ggtgatgccg gccacgatgc gtccggcgta
      181 gaggatcgag atctcgatcc cgcgaaatta atacgactca ctatagggga attgtgagcg
      241 gataacaatt cccctctaga aataattttg tttaacttta agaaggagat atacatatgg
      301 gcagcagcca tcatcatcat catcacggca gcggcctggt gccgcgcggc agcgctagca
      361 tgtcggactc agaagtcaat caagaagcta agccagaggt caagccagaa gtcaagcctg
      421 agactcacat caatttaaag gtgtccgatg gatcttcaga gatcttcttc aagatcaaaa
      481 agaccactcc tttaagaagg ctgatggaag cgttcgctaa aagacagggt aaggaaatgg
      541 actccttaag attcttgtac gacggtatta gaattcaagc tgatcagacc cctgaagatt
      601 tggacatgga ggataacgat attattgagg ctcacagaga acagattggt ggtagagacc
      661 tcaggatcca agcttgcggc cgcattaggc accccaggct ttacacttta tgcttccggc
      721 tcgtataatg tgtggatttt gagttaggat ccgtcgagat tttcaggagc taaggaagct
      781 aaaatggaga aaaaaatcac tggatatacc accgttgata tatcccaatg gcatcgtaaa
      841 gaacattttg aggcatttca gtcagttgct caatgtacct ataaccagac cgttcagctg
      901 gatattacgg cctttttaaa gaccgtaaag aaaaataagc acaagtttta tccggccttt
      961 attcacattc ttgcccgcct gatgaatgct catccggaat tccgtatggc aatgaaagac
     1021 ggtgagctgg tgatatggga tagtgttcac ccttgttaca ccgttttcca tgagcaaact
     1081 gaaacgtttt catcgctctg gagtgaatac cacgacgatt tccggcagtt tctacacata
     1141 tattcgcaag atgtggcgtg ttacggtgaa aacctggcct atttccctaa agggtttatt
     1201 gagaatatgt ttttcgtctc agccaatccc tgggtgagtt tcaccagttt tgatttaaac
     1261 gtggccaata tggacaactt cttcgccccc gttttcacca tgggcaaata ttatacgcaa
     1321 ggcgacaagg tgctgatgcc gctggcgatt caggttcatc atgccgtttg tgatggcttc
     1381 catgtcggca gaatgcttaa tgaattacaa cagtactgcg atgagtggca gggcggggcg
     1441 taaagatctg gatccggctt actaaaagcc agataacagt atgcgtattt gcgcgctgat
     1501 ttttgcggta taagaatata tactgatatg tatacccgaa gtatgtcaaa aagaggtatg
     1561 ctatgaagca gcgtattaca gtgacagttg acagcgacag ctatcagttg ctcaaggcat
     1621 atatgatgtc aatatctccg gtctggtaag cacaaccatg cagaatgaag cccgtcgtct
     1681 gcgtgccgaa cgctggaaag cggaaaatca ggaagggatg gctgaggtcg cccggtttat
     1741 tgaaatgaac ggctcttttg ctgacgagaa caggggctgg tgaaatgcag tttaaggttt
     1801 acacctataa aagagagagc cgttatcgtc tgtttgtgga tgtacagagt gatattattg
     1861 acacgcccgg gcgacggatg gtgatccccc tggccagtgc acgtctgctg tcagataaag
     1921 tctcccgtga actttacccg gtggtgcata tcggggatga aagctggcgc atgatgacca
     1981 ccgatatggc cagtgtgccg gtctccgtta tcggggaaga agtggctgat ctcagccacc
     2041 gcgaaaatga catcaaaaac gccattaacc tgatgttctg gggaatataa atgtcaggct
     2101 cccttataca cagccagtct gcaggtcgac ggtctcctcg agagacaagc ttaggtattt
     2161 attcggcgca aagtgcgtcg ggtgatgctg ccaacttagt cgagcaccac caccaccacc
     2221 actgagatcc ggctgctaac aaagcccgaa aggaagctga gttggctgct gccaccgctg
     2281 agcaataact agcataaccc cttggggcct ctaaacgggt cttgaggggt tttttgctga
     2341 aaggaggaac tatatccgga ttggcgaatg ggacgcgccc tgtagcggcg cattaagcgc
     2401 ggcgggtgtg gtggttacgc gcagcgtgac cgctacactt gccagcgccc tagcgcccgc
     2461 tcctttcgct ttcttccctt cctttctcgc cacgttcgcc ggctttcccc gtcaagctct
     2521 aaatcggggg ctccctttag ggttccgatt tagtgcttta cggcacctcg accccaaaaa
     2581 acttgattag ggtgatggtt cacgtagtgg gccatcgccc tgatagacgg tttttcgccc
     2641 tttgacgttg gagtccacgt tctttaatag tggactcttg ttccaaactg gaacaacact
     2701 caaccctatc tcggtctatt cttttgattt ataagggatt ttgccgattt cggcctattg
     2761 gttaaaaaat gagctgattt aacaaaaatt taacgcgaat tttaacaaaa tattaacgct
     2821 tacaatttag gtggcacttt tcggggaaat gtgcgcggaa cccctatttg tttatttttc
     2881 taaatacatt caaatatgta tccgctcatg aattaattct tagaaaaact catcgagcat
     2941 caaatgaaac tgcaatttat tcatatcagg attatcaata ccatattttt gaaaaagccg
     3001 tttctgtaat gaaggagaaa actcaccgag gcagttccat aggatggcaa gatcctggta
     3061 tcggtctgcg attccgactc gtccaacatc aatacaacct attaatttcc cctcgtcaaa
     3121 aataaggtta tcaagtgaga aatcaccatg agtgacgact gaatccggtg agaatggcaa
     3181 aagtttatgc atttctttcc agacttgttc aacaggccag ccattacgct cgtcatcaaa
     3241 atcactcgca tcaaccaaac cgttattcat tcgtgattgc gcctgagcga gacgaaatac
     3301 gcgatcgctg ttaaaaggac aattacaaac aggaatcgaa tgcaaccggc gcaggaacac
     3361 tgccagcgca tcaacaatat tttcacctga atcaggatat tcttctaata cctggaatgc
     3421 tgttttcccg gggatcgcag tggtgagtaa ccatgcatca tcaggagtac ggataaaatg
     3481 cttgatggtc ggaagaggca taaattccgt cagccagttt agtctgacca tctcatctgt
     3541 aacatcattg gcaacgctac ctttgccatg tttcagaaac aactctggcg catcgggctt
     3601 cccatacaat cgatagattg tcgcacctga ttgcccgaca ttatcgcgag cccatttata
     3661 cccatataaa tcagcatcca tgttggaatt taatcgcggc ctagagcaag acgtttcccg
     3721 ttgaatatgg ctcataacac cccttgtatt actgtttatg taagcagaca gttttattgt
     3781 tcatgaccaa aatcccttaa cgtgagtttt cgttccactg agcgtcagac cccgtagaaa
     3841 agatcaaagg atcttcttga gatccttttt ttctgcgcgt aatctgctgc ttgcaaacaa
     3901 aaaaaccacc gctaccagcg gtggtttgtt tgccggatca agagctacca actctttttc
     3961 cgaaggtaac tggcttcagc agagcgcaga taccaaatac tgtccttcta gtgtagccgt
     4021 agttaggcca ccacttcaag aactctgtag caccgcctac atacctcgct ctgctaatcc
     4081 tgttaccagt ggctgctgcc agtggcgata agtcgtgtct taccgggttg gactcaagac
     4141 gatagttacc ggataaggcg cagcggtcgg gctgaacggg gggttcgtgc acacagccca
     4201 gcttggagcg aacgacctac accgaactga gatacctaca gcgtgagcta tgagaaagcg
     4261 ccacgcttcc cgaagggaga aaggcggaca ggtatccggt aagcggcagg gtcggaacag
     4321 gagagcgcac gagggagctt ccagggggaa acgcctggta tctttatagt cctgtcgggt
     4381 ttcgccacct ctgacttgag cgtcgatttt tgtgatgctc gtcagggggg cggagcctat
     4441 ggaaaaacgc cagcaacgcg gcctttttac ggttcctggc cttttgctgg ccttttgctc
     4501 acatgttctt tcctgcgtta tcccctgatt ctgtggataa ccgtattacc gcctttgagt
     4561 gagctgatac cgctcgccgc agccgaacga ccgagcgcag cgagtcagtg agcgaggaag
     4621 cggaagagcg cctgatgcgg tattttctcc ttacgcatct gtgcggtatt tcacaccgca
     4681 atggtgcact ctcagtacaa tctgctctga tgccgcatag ttaagccagt atacactccg
     4741 ctatcgctac gtgactgggt catggctgcg ccccgacacc cgccaacacc cgctgacgcg
     4801 ccctgacggg cttgtctgct cccggcatcc gcttacagac aagctgtgac cgtctccggg
     4861 agctgcatgt gtcagaggtt ttcaccgtca tcaccgaaac gcgcgaggca gctgcggtaa
     4921 agctcatcag cgtggtcgtg aagcgattca cagatgtctg cctgttcatc cgcgtccagc
     4981 tcgttgagtt tctccagaag cgttaatgtc tggcttctga taaagcgggc catgttaagg
     5041 gcggtttttt cctgtttggt cactgatgcc tccgtgtaag ggggatttct gttcatgggg
     5101 gtaatgatac cgatgaaacg agagaggatg ctcacgatac gggttactga tgatgaacat
     5161 gcccggttac tggaacgttg tgagggtaaa caactggcgg tatggatgcg gcgggaccag
     5221 agaaaaatca ctcagggtca atgccagcgc ttcgttaata cagatgtagg tgttccacag
     5281 ggtagccagc agcatcctgc gatgcagatc cggaacataa tggtgcaggg cgctgacttc
     5341 cgcgtttcca gactttacga aacacggaaa ccgaagacca ttcatgttgt tgctcaggtc
     5401 gcagacgttt tgcagcagca gtcgcttcac gttcgctcgc gtatcggtga ttcattctgc
     5461 taaccagtaa ggcaaccccg ccagcctagc cgggtcctca acgacaggag cacgatcatg
     5521 cgcacccgtg gggccgccat gccggcgata atggcctgct tctcgccgaa acgtttggtg
     5581 gcgggaccag tgacgaaggc ttgagcgagg gcgtgcaaga ttccgaatac cgcaagcgac
     5641 aggccgatca tcgtcgcgct ccagcgaaag cggtcctcgc cgaaaatgac ccagagcgct
     5701 gccggcacct gtcctacgag ttgcatgata aagaagacag tcataagtgc ggcgacgata
     5761 gtcatgcccc gcgcccaccg gaaggagctg actgggttga aggctctcaa gggcatcggt
     5821 cgagatcccg gtgcctaatg agtgagctaa cttacattaa ttgcgttgcg ctcactgccc
     5881 gctttccagt cgggaaacct gtcgtgccag ctgcattaat gaatcggcca acgcgcgggg
     5941 agaggcggtt tgcgtattgg gcgccagggt ggtttttctt ttcaccagtg agacgggcaa
     6001 cagctgattg cccttcaccg cctggccctg agagagttgc agcaagcggt ccacgctggt
     6061 ttgccccagc aggcgaaaat cctgtttgat ggtggttaac ggcgggatat aacatgagct
     6121 gtcttcggta tcgtcgtatc ccactaccga gatatccgca ccaacgcgca gcccggactc
     6181 ggtaatggcg cgcattgcgc ccagcgccat ctgatcgttg gcaaccagca tcgcagtggg
     6241 aacgatgccc tcattcagca tttgcatggt ttgttgaaaa ccggacatgg cactccagtc
     6301 gccttcccgt tccgctatcg gctgaatttg attgcgagtg agatatttat gccagccagc
     6361 cagacgcaga cgcgccgaga cagaacttaa tgggcccgct aacagcgcga tttgctggtg
     6421 acccaatgcg accagatgct ccacgcccag tcgcgtaccg tcttcatggg agaaaataat
     6481 actgttgatg ggtgtctggt cagagacatc aagaaataac gccggaacat tagtgcaggc
     6541 agcttccaca gcaatggcat cctggtcatc cagcggatag ttaatgatca gcccactgac
     6601 gcgttgcgcg agaagattgt gcaccgccgc tttacaggct tcgacgccgc ttcgttctac
     6661 catcgacacc accacgctgg cacccagttg atcggcgcga gatttaatcg ccgcgacaat
     6721 ttgcgacggc gcgtgcaggg ccagactgga ggtggcaacg ccaatcagca acgactgttt
     6781 gcccgccagt tgttgtgcca cgcggttggg aatgtaattc agctccgcca tcgccgcttc
     6841 cactttttcc cgcgttttcg cagaaacgtg gctggcctgg ttcaccacgc gggaaacggt
     6901 ctgataagag acaccggcat actctgcgac atcgtataac gttactggtt tcacattcac
     6961 caccctgaat tgactctctt ccgggcgcta tcatgccata ccgcgaaagg ttttgcgcca
     7021 ttcgatggtg tccgggatct cgacgctctc ccttatgcga ctcctgcatt aggaagcagc
     7081 ccagtagtag gttgaggccg ttgagcaccg ccgccgcaag gaatggtgca tg
//
