# Supplementary material for: Sequence heterochrony led to a gain of functionality in an immature stage of the central complex: A fly–beetle insight
Source: PLoS Biol. 2020 Oct 26;18(10):e3000881. doi: 10.1371/journal.pbio.3000881 (PMC7644108; doi:10.1371/journal.pbio.3000881)
Supplement: S2 Vector — Repair template for the Dm-Rx-GFP bicistronic construct. In the construct, we included an insect codon-optimized version of the P2A peptide, with the following sequence: GGGTCCGGCGCCACCAACTTCTCCCTGCTGAAGCAGGCCGGCGACGTGGAGGAGAACCCCGGCCCC. (GB) [file pbio.3000881.s004.gb]

LOCUS       MF01_(pJet1.2-Dm-rx_bicistronic-construct)        7447 bp    DNA     circular UNA 19-AUG-2020
DEFINITION  Repair Template for Dm-rx bicistronic construct, F1-6 refer to
            fragments for assembly reaction.
ACCESSION   urn.local...q-aisxoq2
VERSION     urn.local...q-aisxoq2
KEYWORDS    .
SOURCE      
  ORGANISM  .
FEATURES             Location/Qualifiers
     CDS             join(complement(<4845..5226),complement(19..>371))
                     /label="Eco47IR"
     exon            372..1371
                     /created_by="Max Farnworth"
                     /modified_by="Max Farnworth"
                     /label="F1 -left HA  (rx C-terminus without STOP)"
     motif           1372..1437
                     /created_by="Max Farnworth"
                     /modified_by="Max Farnworth"
                     /label="F2 - P2A"
     gene            1438..2157
                     /created_by="Max Farnworth"
                     /modified_by="Max Farnworth"
                     /label="F3 - EGFP+STOP"
     3'UTR           2158..2667
                     /created_by="Max Farnworth"
                     /modified_by="Max Farnworth"
                     /label="F4 - 3'UTR+ intergenic region (guide A to B3)"
     sig_peptide     2668..3844
                     /created_by="Max Farnworth"
                     /modified_by="Max Farnworth"
                     /label="F5 - 3XP3-dsRED-SV40"
     regulatory      3845..4844
                     /created_by="Max Farnworth"
                     /modified_by="Max Farnworth"
                     /label="F6 - right HA (intergenic region from 3 bp 5' of
                     B3 PAM)"
     CDS             complement(6398..7255)
                     /modified_by="Max Farnworth"
                     /label="Ampicillin resistance"
ORIGIN      
        1 gcccctgcag ccgaattata ttatttttgc caaataattt ttaacaaaag ctctgaagtc
       61 ttcttcattt aaattcttag atgatacttc atctggaaaa ttgtcccaat tagtagcatc
      121 acgctgtgag taagttctaa accatttttt tattgttgta ttatctctaa tcttactact
      181 cgatgagttt tcggtattat ctctattttt aacttggagc aggttccatt cattgttttt
      241 ttcatcatag tgaataaaat caactgcttt aacacttgtg cctgaacacc atatccatcc
      301 ggcgtaatac gactcactat agggagagcg gccgccagat cttccggatg gctcgagttt
      361 ttcagcaaga tcacatcgcc tgggatgcgg tgcatccgga ctgcccgtgg atccctggct
      421 atcaccacca ctgctcagcg cactgccagg taggaatctt cagatgatct gctctgcgaa
      481 atattatcaa aacgttttgt aaatggtact aaacggctgg aagtttctcg agtttaattt
      541 gcttacatat acaaaacaca aagataaacc agctcatatt tcattacata attcatactt
      601 agttattgaa tgacctttcg attttatcta cccgcaggct ttctctcgca tccgcagact
      661 gtgtacccaa gctatctgac gccgccgctc agcctggcgc ccggaaatct gaccatgagc
      721 agtctggcgg ccatgggcca ccaccatgcc cacaatgggc ctccgcctcc gcacgtgggt
      781 cacgggggac atggtcagcc gcagccaccg ccaccgccgc cgccccacgg agtgccccac
      841 ccacatggca gccaccatgt ggtacccctt tctcacctct cgccgcacct gtcacgcatg
      901 tcgccgcatg cgacgtcctt gggctcgccc caccacggag tgacccccct cggcacgccg
      961 ctgcacagca gtctgccgcc cagttcgaca gccaccaccg tggccgtctc atcctcgcag
     1021 tcgtcctcct cctccgcctc gctggagtgc agcggtccgg atgtctgcat gtcgccgcag
     1081 aacctgagca ttggcaatgc cgattccaat ggcgatggac gcgacctgtg cagcgacctg
     1141 gatgccggca gcaccagcag caatcccggc agcagtctgg acaagtgcgc ggccagcgcc
     1201 aacatagaac tgctcgatgt gggccgggat agcccaccac ctccgcccac tccgactggc
     1261 aagggttcga gcacgccgcc gacggacatg cgaagcaact cgatcgccac gctgaggatc
     1321 aaggccaagg agcacctgga caacctgaac aagggaatgg tatccattgt cgggtccggc
     1381 gccaccaact tctccctgct gaagcaggcc ggcgacgtgg aggagaaccc cggccccatg
     1441 gtgagcaagg gcgaggagct gttcaccggg gtggtgccca tcctggtcga gctggacggc
     1501 gacgtaaacg gccacaagtt cagcgtgtcc ggcgagggcg agggcgatgc cacctacggc
     1561 aagctgaccc tgaagttcat ctgcaccacc ggcaagctgc ccgtgccctg gcccaccctc
     1621 gtgaccaccc tgacctacgg cgtgcagtgc ttcagccgct accccgacca catgaagcag
     1681 cacgacttct tcaagtccgc catgcccgaa ggctacgtcc aggagcgcac catcttcttc
     1741 aaggacgacg gcaactacaa gacccgcgcc gaggtgaagt tcgagggcga caccctggtg
     1801 aaccgcatcg agctgaaggg catcgacttc aaggaggacg gcaacatcct ggggcacaag
     1861 ctggagtaca actacaacag ccacaacgtc tatatcatgg ccgacaagca gaagaacggc
     1921 atcaaggtga acttcaagat ccgccacaac atcgaggacg gcagcgtgca gctcgccgac
     1981 cactaccagc agaacacccc catcggcgac ggccccgtgc tgctgcccga caaccactac
     2041 ctgagcaccc agtccgccct gagcaaagac cccaacgaga agcgcgatca catggtcctg
     2101 ctggagttcg tgaccgccgc cgggatcact ctcggcatgg acgagctgta caagtagcgt
     2161 tagtcggttc ctagctaagt gcgcctccaa ttgaaaacag ttcccagtcc catgtatcgc
     2221 gtcttttagg tgtgttttaa gtttagtgaa tttcgtgttg taagtacata tttctgaggc
     2281 agtttcttag atggtaaact caacgtgtgc aaagtgtatt tgtaaaattt taattacttc
     2341 aatgaaaaac ggctgacgaa gaagtctatt cctaatgcat attagcacaa aataaatatg
     2401 acaagtttta gctcaacata tgtgtgtttt tcttggtggc atgggtataa tcatttcatc
     2461 ttatttaaac attttaaaca tcattaaaga atataccaat tcacatacat aggttacata
     2521 ggtcacgttc ttattttaag atttctgtac attttttgag agattgttca attagcaggg
     2581 gagctaatca gcgaggtaat cagtcatcaa taatacaact ttttgggtca attatggaat
     2641 gcttatctgt tatactaatc gtatgtgatc taattcaatt agagactaat tcaattagag
     2701 ctaattcaat taggatccaa gcttatcgat ttcgaaccct cgaccgccgg agtataaata
     2761 gaggcgcttc gtctacggag cgacaattca attcaaacaa gcaaagtgaa cacgtcgcta
     2821 agcgaaagct aagcaaataa acaagcgcag ctgaacaagc taaacaatcg gggtaccgct
     2881 agagtcgacg gtaccgcggg cccgggatcc accggtcgcc accatggtgc gctcctccaa
     2941 gaacgtcatc aaggagttca tgcgcttcaa ggtgcgcatg gagggcaccg tgaacggcca
     3001 cgagttcgag atcgagggcg agggcgaggg ccgcccctac gagggccaca acaccgtgaa
     3061 gctgaaggtg accaagggcg gccccctgcc cttcgcctgg gacatcctgt ccccccagtt
     3121 ccagtacggc tccaaggtgt acgtgaagca ccccgccgac atccccgact acaagaagct
     3181 gtccttcccc gagggcttca agtgggagcg cgtgatgaac ttcgaggacg gcggcgtggt
     3241 gaccgtgacc caggactcct ccctgcagga cggctgcttc atctacaagg tgaagttcat
     3301 cggcgtgaac ttcccctccg acggccccgt aatgcagaag aagaccatgg gctgggaggc
     3361 ctccaccgag cgcctgtacc cccgcgacgg cgtgctgaag ggcgagatcc acaaggccct
     3421 gaagctgaag gacggcggcc actacctggt ggagttcaag tccatctaca tggccaagaa
     3481 gcccgtgcag ctgcccggct actactacgt ggactccaag ctggacatca cctcccacaa
     3541 cgaggactac accatcgtgg agcagtacga gcgcaccgag ggccgccacc acctgttcct
     3601 gtagcggccg cgactctaga tcataatcag ccataccaca tttgtagagg ttttacttgc
     3661 tttaaaaaac ctccccacac ctccccctga acctgaaaca taaaatgaat gcaattgttg
     3721 ttgttaactt gtttattgca gcttataatg gttacaaata aagcaatagc atcmcaaatt
     3781 tcacaaataa agcatttttt tcactgcatt ctagttgtgg tttgtccaaa ctcatcaatg
     3841 tatccaaggc tacttaatga gttgattaat aagaaaatca tgagacattg agcagaaaat
     3901 gctgacaagc agcaattaaa tgcaattaaa aaggactaaa tgcatagcaa acaaaggact
     3961 cacatgggaa tgggcctcct gttttcaggt gcagtagccg cagttgaatc taataaagta
     4021 acgaataaaa ttataattga ttaacgccgc gggcaattaa aatgcaagca tgttgcccac
     4081 accagggggt aacaatacga gtatgtgttt ttaggacttg catgaactac tggctccatg
     4141 aaatgaaaag catatcccat atgagcgtca caatttgctc aaaggacctc ggcgcaatga
     4201 taattgcccg caattacatc aggacgctta tcacacgcac aacatctagc cggaaaatct
     4261 cacccaatat gcatatgaag cgcaaaacat gggaataaaa cactgcgctt gcgggaaaat
     4321 tgtcgaggga aatggaattg gtggccactt agcagtgggt gagcgtttag ggccaggaac
     4381 agttttatga caatcgccga tacaaggttt ttcagttgga tacaagcatg tcatgccatt
     4441 aaatagaaat gattttacaa gaatccaatt caattaagaa ctttctccag ctaacggaaa
     4501 agtccgtatt tatacaatat ataaatatta aactatacaa aagtcttttg aattatgttt
     4561 agaatcataa ggttaatata aatcataatt attttttatt tttaaaaata tataaaaaat
     4621 aatacataaa aataaaatta aacaatttta aatttatggg ttaattttag tacacattac
     4681 aaagtgtttg ccccattatc gattacttag tacatttagt ttaaaatcgg ttcgcgtcct
     4741 ggcgtgcaca gagcgccacc tagtcaacca gttgtagaac ttaacgcggt ggtgtgcgtc
     4801 cccgctacag atctaaaaac ctatgtctta caaattgaaa gaacatcttt ctagaagatc
     4861 tcctacaata ttctcagctg ccatggaaaa tcgatgttct tcttttattc tctcaagatt
     4921 ttcaggctgt atattaaaac ttatattaag aactatgcta accacctcat caggaaccgt
     4981 tgtaggtggc gtgggttttc ttggcaatcg actctcatga aaactacgag ctaaatattc
     5041 aatatgttcc tcttgaccaa ctttattctg catttttttt gaacgaggtt tagagcaagc
     5101 ttcaggaaac tgagacagga attttattaa aaatttaaat tttgaagaaa gttcagggtt
     5161 aatagcatcc attttttgct ttgcaagttc ctcagcattc ttaacaaaag acgtctcttt
     5221 tgacatgttt aaagtttaaa cctcctgtgt gaaattatta tccgctcata attccacaca
     5281 ttatacgagc cggaagcata aagtgtaaag cctggggtgc ctaatgagtg agctaactca
     5341 cattaattgc gttgcgctca ctgccaattg ctttccagtc gggaaacctg tcgtgccagc
     5401 tgcattaatg aatcggccaa cgcgcgggga gaggcggttt gcgtattggg cgctcttccg
     5461 cttcctcgct cactgactcg ctgcgctcgg tcgttcggct gcggcgagcg gtatcagctc
     5521 actcaaaggc ggtaatacgg ttatccacag aatcagggga taacgcagga aagaacatgt
     5581 gagcaaaagg ccagcaaaag gccaggaacc gtaaaaaggc cgcgttgctg gcgtttttcc
     5641 ataggctccg cccccctgac gagcatcaca aaaatcgacg ctcaagtcag aggtggcgaa
     5701 acccgacagg actataaaga taccaggcgt ttccccctgg aagctccctc gtgcgctctc
     5761 ctgttccgac cctgccgctt accggatacc tgtccgcctt tctcccttcg ggaagcgtgg
     5821 cgctttctca tagctcacgc tgtaggtatc tcagttcggt gtaggtcgtt cgctccaagc
     5881 tgggctgtgt gcacgaaccc cccgttcagc ccgaccgctg cgccttatcc ggtaactatc
     5941 gtcttgagtc caacccggta agacacgact tatcgccact ggcagcagcc actggtaaca
     6001 ggattagcag agcgaggtat gtaggcggtg ctacagagtt cttgaagtgg tggcctaact
     6061 acggctacac tagaaggaca gtatttggta tctgcgctct gctgaagcca gttaccttcg
     6121 gaaaaagagt tggtagctct tgatccggca aacaaaccac cgctggtagc ggtggttttt
     6181 ttgtttgcaa gcagcagatt acgcgcagaa aaaaaggatc tcaagaagat cctttgatct
     6241 tttctacggg gtctgacgct cagtggaacg aaaactcacg ttaagggatt ttggtcatga
     6301 gattatcaaa aaggatcttc acctagatcc ttttaaatta aaaatgaagt tttaaatcaa
     6361 tctaaagtat atatgagtaa acttggtctg acagttacca atgcttaatc agtgaggcac
     6421 ctatctcagc gatctgtcta tttcgttcat ccatagttgc ctgactcccc gtcgtgtaga
     6481 taactacgat acgggagggc ttaccatctg gccccagtgc tgcaatgata ccgcgagacc
     6541 cacgctcacc ggctccagat ttatcagcaa taaaccagcc agccggaagg gccgagcgca
     6601 gaagtggtcc tgcaacttta tccgcctcca tccagtctat taattgttgc cgggaagcta
     6661 gagtaagtag ttcgccagtt aatagtttgc gcaacgttgt tgccattgct acaggcatcg
     6721 tggtgtcacg ctcgtcgttt ggtatggctt cattcagctc cggttcccaa cgatcaaggc
     6781 gagttacatg atcccccatg ttgtgcaaaa aagcggttag ctccttcggt cctccgatcg
     6841 ttgtcagaag taagttggcc gcagtgttat cactcatggt tatggcagca ctgcataatt
     6901 ctcttactgt catgccatcc gtaagatgct tttctgtgac tggtgagtac tcaaccaagt
     6961 cattctgaga atagtgtatg cggcgaccga gttgctcttg cccggcgtca atacgggata
     7021 ataccgcgcc acatagcaga actttaaaag tgctcatcat tggaaaacgt tcttcggggc
     7081 gaaaactctc aaggatctta ccgctgttga gatccagttc gatgtaaccc actcgtgcac
     7141 ccaactgatc ttcagcatct tttactttca ccagcgtttc tgggtgagca aaaacaggaa
     7201 ggcaaaatgc cgcaaaaaag ggaataaggg cgacacggaa atgttgaata ctcatactct
     7261 tcctttttca atattattga agcatttatc agggttattg tctcatgagc ggatacatat
     7321 ttgaatgtat ttagaaaaat aaacaaatag gggttccgcg cacatttccc cgaaaagtgc
     7381 cacctgacgt ctaagaaacc attattatca tgacattaac ctataaaaat aggcgtatca
     7441 cgaggcc
//
