# Supplementary material for: Sequence heterochrony led to a gain of functionality in an immature stage of the central complex: A fly–beetle insight
Source: PLoS Biol. 2020 Oct 26;18(10):e3000881. doi: 10.1371/journal.pbio.3000881 (PMC7644108; doi:10.1371/journal.pbio.3000881)
Supplement: S1 Table — Listed are 11 lineages with identifier, name, and a description relative to the neuroaxis, as well as the position in Fig 2 and S4 Fig and the degree how unequivocally the assignment of their stereotypical projections was. Identification of lineages is based on [63, 64], https://www.mcdb.ucla.edu/Research/Hartenstein/dbla/index.html, and references therein. AVLP, anterior ventrolateral protocerebrum; CA, calyx; LAL, lateral accessory lobes; MEF, medial equatorial fascicle; PB, protocerebral bridge; PED, peduncle; SLP, superior lateral protocerebrum; SMP, superior medial protocerebrum. (XLSX) [file pbio.3000881.s010.xlsx]

## Sheet: Tabelle1
Lineage identifier (alternative)	Lineage name	Description (relative to neuraxis)	Fraction	Dm: projections identifiable?	Tc: projections identifiable?
DALcl1/2	dorso-anterior lateral, centro-lateral 1/2	n-ventro-lateral to PED, n-anterior to LAL	n-ventral	yes	no
DALl1/2	dorso-anterior lateral, lateral 1/2	n-anterior to AVLP, n-ventral and lateral to PED	n-ventral	yes, DALl1	no
DALv1/3	dorso-anterior lateral, ventral	n-ventral to AVLP, lateral to LAL	n-ventral	no	no
DPLal1-3	dorso-posterior lateral, antero-lateral 1-3	lateral to anterior SLP	n-ventral	partially, DPLal2/3	no
DPLc	dorso-posterior lateral, central	n-anterior to posterior SLP	n-ventral	yes	no
DAMv1/2	dorso-anterior medial ventral 1/2	n-anterior to SMP	n-ventral	yes	no
DM1 (DPMm1)	dorso-medial 1 (dorso-posterior medial, medial 1)	n-anterio-dorsal (Tc)/n-anterio-ventral (Dm) and medial to PB	n-dorsal	yes	yes
DM2/3 (DPMpm1/2)	dorso-medial 2/3 (dorso-posterior medial, postero-medial 1/2)	n-dorso-medial to PB	n-dorsal	yes	yes
DM4 (CM4)	dorso-medial 4 (centromedial 4)	n-posterio-lateral to PB, n-dorsal to MEF	n-dorsal	yes	yes
DM5/6 (CM1/3)	dorso-medial 5/6 (centromedial 1/3)	n-posterio-lateral to PB, n-posterio-dorsal to MEF	n-dorsal	no	no
CP2/3 (DL1/2)	centroposterior 2/3 (dorsolateral 1/2)	n-posterio-lateral to CA and n-dorsal to posterior PED	n-dorsal	yes	yes
