# Supplementary material for: Sequence heterochrony led to a gain of functionality in an immature stage of the central complex: A fly–beetle insight
Source: PLoS Biol. 2020 Oct 26;18(10):e3000881. doi: 10.1371/journal.pbio.3000881 (PMC7644108; doi:10.1371/journal.pbio.3000881)
Supplement: S2 Table — P1 to P12: black writing—annealing part, red—overlapping part, green—PAM modification. (XLSX) [file pbio.3000881.s011.xlsx]

## Sheet: Tabelle1
Name	Sequence	Purpose
Tc-rx-N_fw	ATGGAATCGGACCGTTGTGAAG	protein expression
Tc-rx-N_rev	CTTGCATCCGTCTCCCTC	protein expression
Golden Gate linker sequence fw	CCAGGTCTCATGGT	protein expression
Golden Gate linker sequence rev	GGGGGTCTCCTCGAGTCA	protein expression
GG_ccdB_F	ACATGATTGCGGCGTTGCC	KNE001 vector
GG_ccdB_R	TGTCTCTCGAGGAGACCGTCGACCTGCAGACT	KNE001 vector
GEKU-Rx-GFP_wt_fw	AGTTGCGAGATGTGCGAGT	homozygous stock generation
GEKU-Rx-GFP_wt_rev	CGTCCAGACTTGCCACTTTG	homozygous stock generation
GEKU-Rx-GFP_trans_rev	CTCTAAAATAAGGCGAAAGGC	homozygous stock generation
Tc-rx-probe-fw	ATGGAATCGGACCGTTGTGAAGA	full length rx probe
Tc-rx-probe-rev	GCAGTCCTTTGGTGATGTTCTCC	full length rx probe
I_P1_Back-F1	CCGGATGGCTCGAGTTTTTCAGCAAGATCACATCGCCTGGGATGCG	rx bicistronic construct
I_P2_Rev_F1	GACAATGGATACCATTCCCTTGTTCAGG	rx bicistronic construct
I_P3_F1-F2	CCTGAACAAGGGAATGGTATCCATTGTCGGGTCCGGCGCCACCAAC	rx bicistronic construct
I_P4_Rev_F2-F3	GTGAACAGCTCCTCGCCCTTGCTCACCATGGGGCCGGGGTTCTCCTCC	rx bicistronic construct
I_P5_F2-F3	GACGTGGAGGAGAACCCCGGCCCCATGGTGAGCAAGGGCGAGGAG	rx bicistronic construct
I_P6_Rev_Back-F3	AGAATATTGTAGGAGATCTTCTAGAAAGATCTACTTGTACAGCTCGTCCATGCCGAG	rx bicistronic construct
II_P7_Back-F4	CCGGATGGCTCGAGTTTTTCAGCAAGATCGTTAGTCGGTTCCTAGCTAAGTG	rx bicistronic construct, PAM of guide A modified
II_P8_Rev_F4-F5	CTCTAATTGAATTAGATCACATACGATTAGTATAACAGATAAGCATTCC	rx bicistronic construct, PAM of guides B1-3 modified
II_P9_F4-F5	GCTTATCTGTTATACTAATCGTATGTGATCTAATTCAATTAGAGACTAATTCAATTAGAGC	rx bicistronic construct, PAM of guides B1-3 modified
II_P10_Rev_F5-F6	CATTAAGTAGCCTTGGATACATTGATGAGTTTGGACAAAC	rx bicistronic construct
II_P11_F5-F6	GTCCAAACTCATCAATGTATCCAAGGCTACTTAATGAGTTGATTAATAAG	rx bicistronic construct
II_P12_Rev_Ba-F6	GAATATTGTAGGAGATCTTCTAGAAAGATGTTCTTTCAATTTGTAAGACATAGGTTTTTAG	rx bicistronic construct
III_P13_Rev_F3	CTACTTGTACAGCTCGTCCATGCCGAG	rx bicistronic construct
III_P14_F3-F4	CTCGGCATGGACGAGCTGTACAAGTAGCGTTAGTCGGTTCCTAGCTAAGTG	rx bicistronic construct
DmRx_CDS_3'UTR_fw	CGTCTCTGCCACTAATTAGACAGC	rx SNP sequencing
DmRx_CDS_3'UTR_rev	GAATAGACTTCTTCGTCAGCCG	rx SNP sequencing
DmRx_3'UTR_int-region_fw	CGTGTTGTAAGTACATATTTCTGAGGCAG	rx SNP sequencing
DmRx_3'UTR_int-region_rev	CTTGAGGAGCGAGGCACAC	rx SNP sequencing
DmRx_trans-ver_fw	GTCGCCGCAGAACCTGAG	rx molecular screening
DmRx_trans-ver_rev	CATGGAGCCAGTAGTTCATGC	rx molecular screening
DmRx_trans-ver_nested_fw	CATAGAACTGCTCGATGTGG	rx molecular screening
DmRx_trans-ver_nested_rev	GATTCAACTGCGGCTACTGC	rx molecular screening
DmRx_trans_seq_Ct_fw	GACTGGCAAGGGTTCGAG	rx molecular screening
DmRx_trans_seq_iRe_rev	CATGTGAGTCCTTTGTTTGC	rx molecular screening
