# Supplementary material for: Sequence heterochrony led to a gain of functionality in an immature stage of the central complex: A fly–beetle insight
Source: PLoS Biol. 2020 Oct 26;18(10):e3000881. doi: 10.1371/journal.pbio.3000881 (PMC7644108; doi:10.1371/journal.pbio.3000881)
Supplement: S3 Table — (XLSX) [file pbio.3000881.s012.xlsx]

## Sheet: Tabelle1
Antibody name	Antigen / Immunogen	Origin species	Source	Dilution
anti-Dm-Rx	Drosophila Rx N-terminal fragment	rabbit	gift from Dr. Uwe Walldorf (Saarbrücken, Germany) (51)	1:1000
anti-Tc-Rx	Tribolium Rx N-terminal fragment	guinea pig	this paper	1:750
anti-Engrailed 4D9	Engrailed/invected (Immunogen: Invected (C-terminal two-thirds of the invected protein); recombinant)	mouse	gift from Dr. Marita Buescher (Göttingen, Germany), DSHB	1:10
chk-anti-GFP	GFP (Aequorea victoria)	chicken	ab13970, Abcam (Cambridge, UK), used in S3 Fig and S5 Fig	1:1500
rab-anti-GFP	GFP (Aequorea victoria)	rabbit	A11122, ThermoFisher Scientific/Invitrogen (MA, USA)	1:1000
anti-RFP	RFP (full length)	rabbit	ab62341, Abcam (Cambridge, UK)	1:1000
anti-Synapsin	Synapsin (Immunogen: GST-Synapsin-GST fusion protein expressed in E. coli and purified by glutathione affinity)	mouse	gift from Dr. Christian Wegener (Würzburg, Germany), DSHB	1:15-1:40
anti-α-acetylated Tubulin	α-acetylated Tubulin (Immunogen: acetylated tubulin from the outer arm of Strongylocentrotus purpuratus (sea urchin)	mouse	T7451, MERCK/Sigma-Aldrich (Darmstadt, Germany)	1:40
anti-rab-Alexafluor 488	rabbit (Gamma Immunoglobins Heavy and Light chains)	goat	A11070, ThermoFisher Scientific/Invitrogen (MA, USA)	1:1000 embryos, 1:500 other stages
anti-chk-Alexafluor 488	chicken (Gamma Immunoglobins Heavy and Light chains)	goat	A11039, ThermoFisher Scientific/Invitrogen (MA, USA)	1:1000 embryos, 1:500 other stages
anti-mou-Alexafluor 555	mouse (Gamma Immunoglobins Heavy and Light chains)	goat	A21425, ThermoFisher Scientific/Invitrogen (MA, USA)	1:1000 embryos, 1:500 other stages
anti-rab-Alexafluor 555	rabbit (Gamma Immunoglobins Heavy and Light chains)	goat	A21430, ThermoFisher Scientific/Invitrogen (MA, USA)	1:1000 embryos, 1:500 other stages
anti-rab-Alexafluor 647	rabbit (Gamma Immunoglobins Heavy and Light chains)	goat	A21245, ThermoFisher Scientific/Invitrogen (MA, USA)	1:1000 embryos, 1:500 other stages
anti-gp-Alexafluor 647	guinea pig (Gamma Immunoglobins Heavy and Light chains)	goat	A21450, ThermoFisher Scientific/Invitrogen (MA, USA)	1:1000 embryos, 1:500 other stages
Dye name	Source	Dilution
DAPI	D1306, ThermoFisher Scientific (MA, USA)	1:1000
