# Supplementary material for: Sequence heterochrony led to a gain of functionality in an immature stage of the central complex: A fly–beetle insight
Source: PLoS Biol. 2020 Oct 26;18(10):e3000881. doi: 10.1371/journal.pbio.3000881 (PMC7644108; doi:10.1371/journal.pbio.3000881)
Supplement: S4 Table — (XLSX) [file pbio.3000881.s013.xlsx]

## Sheet: Tabelle1
Species	Stock name	Stock Number	Source	Description
Drosophila	Rx-GFP	-	this paper	Genotype: w1118, 3XP3-dsRED, rxGFP; founder 374.2; primary line
	w1118	e.g. 3605	e.g. Bloomington Drosophila Stock Center	used for control experiments (S3 Fig)
	Act5C-Cas9, Lig4[169]	58492	Bloomington Drosophila Stock Center	(88), Cas9 line used for generation of Rx-GFP bicistronic line (S3 Fig)
	w1118; wgGla-1/CyO	-	Wimmer Department, Göttingen (gift)	used to generate homozygous stocks of the Rx-GFP bicistronic line (S3 Fig)
	R45F08-Gal4	49565	Bloomington Drosophila Stock Center	(13); used to determine overlap of lineages DM1-3/6 to Rx expressing cells (S5 Fig)
	20xUAS-mCD8::GFP	32194	Bloomington Drosophila Stock Center	Chromosome 3, used to determine overlap of lineages DM1-3/6 to Rx expressing cells (S5 Fig)
	UAS-mCD8::ChRFP	27392	Bloomington Drosophila Stock Center	Chromosome 3, used to determine overlap of lineages DM1-3/6 to Rx expressing cells (S5 Fig)
Tribolium	Rx-GFP	E01101	GEKU-base (47)	primary line (47)
	vw	-	Lorenzen et al. 2002, Genetics	vermilionwhite, used for control experiments (S2 Fig)
