# Supplementary material for: Sequence heterochrony led to a gain of functionality in an immature stage of the central complex: A fly–beetle insight
Source: PLoS Biol. 2020 Oct 26;18(10):e3000881. doi: 10.1371/journal.pbio.3000881 (PMC7644108; doi:10.1371/journal.pbio.3000881)
Supplement: S5 Table — Events were defined by using our dataset of anti-GFP and anti-synapsin stainings with both species, to determine potential differences between them, and by using the central complex literature as reference point. Time points for each event are included, as absolute time in hours and relative time per developmental period in percent. Note that length of embryonic developmental periods was taken from [37,68] and Scholten and Klingler (unpublished), stages were determined using morphological criteria and then time points were calculated from these works. Larval and pupal developmental times were determined specifically for our rx transgenic lines and pupal time points were then verified by morphological criteria using works by Dippel (unpublished) and [92]. Information on Schistocerca central complex events as well as relative and absolute developmental time was taken from [7,33,80,81]. CB, central body, Dm, Drosophila melanogaster; EB, ellipsoid body; FB, fan-shaped body; NO noduli; PB, protocerebral bridge; Sg, Schistocerca gregaria; Tc, Tribolium castaneum. (XLSX) [file pbio.3000881.s014.xlsx]

## Sheet: Tabelle1
Event No.	Short description	Definition	Time point in Dm	Time point in Tc	Time point in Sg
1	first axon projection	The first axonal projection of Rx-positive cells in the prospective central complex region	8.8h/37%	28h/39%	144h/30%
2	first midline-crossing projection	The first projection of Rx-positive cells that spans across the midline	10.3h/43%	42h/58%	168h/35%
3	larva-like morphology	A pattern of projections and cell body location that allows clear identification of DM1-4 lineage origin and is thus similar to the larval pattern	12.2h/51%	58h/81%
4	end of larval growth period	The end of larval growth at the end of development of the last larval instar, correlated with an increase in size of central complex structures but without notable changes in morphology	95.3h/95%	482.4h/95%
5	adult-like WXYZ tracts	The presence of identifiable WXYZ tracts, i.e. axonal fiber bundles corresponding to DM1-4, that project in a similar morphological way and shape as in the adult, i.e. first n-posterior, then towards the midline in a region corresponding to a central body neuropil	104h/5%	58h/81%
6	first fascicle switching	The first occurrence of fascicle switching, causing a decussated fiber pattern, i.e. X-shaped crossings in the central complex	104h/5%	58h/81%	264h/55%
7	first functional PB	The first synapsin-positive structure identifiable as protocerebral bridge	104h/5%	72h/100%
8	first functional CB	The first synapsin-positive structure identifiable as central body	104h/5%	72h/100%
9	division of PB into columns	Presence of vertical subdivisions in the PB, apparent in an anti-synapsin staining	114h/15%	482.4h/95%
10	first functional CB with CBU + CBL	The first synapsin-positive structure identifiable as a lower division of the central body (or ellipsoid body), i.e. the first division into lower and upper central body part	114h/15%	504h/0%
11	first functional NO	The first synapsin-positive structure identifiable as noduli	114h/15%	504h/0%
12	division of CB into columns	Presence of vertical subdivisions in the CB region primarily based on patterns of the rx transgenic line (anti-GFP) and secondarily a heterogenous distribution of synapses, most importantly the absence of synapsin in otherwise anti-GFP positive regions (anti-synapsin)	114h/15%	504h/0%	312h/65%
13	fusion of PB	The fusion of the protocerebral bridge at the midline	139h/40%	511-532h/5-20% mean: 521.5h/12.5%
14	grossly adult-like anatomy	An anatomy that grossly resembles the adult pattern, particularly with respect to the DM1-4 cell bodies and tracts	149h/50%	574h/50%	336h/70%
15	adult anatomy	Mature central complex anatomy of the adult	199h/100%	644h/100%	1848h/100%
