# Supplementary material for: Sequence heterochrony led to a gain of functionality in an immature stage of the central complex: A fly–beetle insight
Source: PLoS Biol. 2020 Oct 26;18(10):e3000881. doi: 10.1371/journal.pbio.3000881 (PMC7644108; doi:10.1371/journal.pbio.3000881)
Supplement: S6 Table — (XLSX) [file pbio.3000881.s015.xlsx]

## Sheet: Tabelle1
Drosophila			Tribolium
Stage	Time (h)	Description	Time (h)	Description
Embryos	variable	All staging follows (68)	variable	Staging to 48 h: (37); >48 h: Scholten and Klingler (unpublished)
L1	≤ 1 after hatching	selection after removing any previously hatched larvae on apple agar plate	≤ 1 after hatching	selection by falling through 300 µm gaze sieve on which embryos were kept
50 % (mid-) larva	37.5	timing started after selection like for L1, end of L2 larval development	~ 216 (9 d)	timing started after selection like for L1, approximately L4 stage
95 % (late-) larva	70-75	up to event 2 (Bainbridge and Bownes 1981), crawled to top, no movement	410-432 (17-18 d)	last larval stage, stemmata migration started, see Ho 1961
0 % pupa	0	up to event 8 (Bainbridge and Bownes 1981), particularly shortened body, white puparium	0	stemmata migration ended (medial position near vertex), see (Ho 1961)
5 % pupa	5	up to event 14 (Bainbridge and Bownes 1981), operculum ridge visible, abdominal gas bubble	7	2 rows of ommatidia, shiny cuticle, see (Ho 1961), and Dippel (unpublished)
15 % pupa	15	up to event 25 (Bainbridge and Bownes 1981), particularly anterior bubble, expelled armature	21	4 rows of ommatidia, mandible tip sclerotized, see (Ho 1961), and Dippel (unpublished)
20 % pupa	20	up to event 26 (Bainbridge and Bownes 1981), criteria of 15 % and prominent Malphigian tubules	28	4-6 rows of ommatidia, mandible tip sclerotized, see (Ho 1961), and Dippel (unpublished)
30 % pupa	30	up to event 27 (Bainbridge and Bownes 1981), criteria of 20 %, yellow body, eyes not included	42	6 rows of ommatidia, mandible tip sclerotized, see (Ho 1961), and Dippel (unpublished)
50 % pupa	50	criteria of 30 %, otherwise only time	70	7 rows of ommatidia, see (Ho 1961), and Dippel (unpublished)
adult	≤ 12 after eclosion	eclosed with signs of virgin females (light body coloring)	≤ 24 after eclosion	eclosed with light brown body coloring
