# Supplementary material for: Sequence heterochrony led to a gain of functionality in an immature stage of the central complex: A fly–beetle insight
Source: PLoS Biol. 2020 Oct 26;18(10):e3000881. doi: 10.1371/journal.pbio.3000881 (PMC7644108; doi:10.1371/journal.pbio.3000881)
Supplement: S7 Table — There are 2 variations of adult stainings. Antibodies were used as in S3 Table except for synapsin. NGS, normal goat serum; PB, phosphate buffer [93]; PFA, paraformaldehyde; T, Triton-X-100 with% in PB. (XLSX) [file pbio.3000881.s016.xlsx]

## Sheet: Tabelle1
Preparation steps	L1 larvae	Larvae	Pupae	Adults
Fixation	1 h on ice, in 4 % PFA	50 % larva: 1 h on ice, in 4 % PFA, other: 1.5 h on ice, in 4 % PFA	1.5 h on ice, in 4 % PFA	1.5-2 h on ice, in 4 % PFA
Post-fixation washes	1 rinse, 3 30 min washes in PB-T 0.1 %	50 % larva: 1 rinse, 3-4 30 min washes in PB-T 0.1 %, other: 1 rinse, 3-4 30 min washes in PB-T 0.3 %	1 rinse, 3-4 30 min washes in PB-T 0.2-0.3 %	I: 1 rinse, 3-4 30 min washes in PB-T 0.3 %, II: 1 rinse, 3-4 30 min washes in PB-T 0.5 %
Blocking	o/n at 4°C in 4 % NGS in PB-T 0.1 %	o/n at 4°C in 5 % NGS in PB-T 0.1 % (50% larva), or 0.3 % (other)	o/n at 4°C in 5 % NGS in PB-T 0.2-0.3 %	I: o/n at 4°C in 5 % NGS in PB-T 0.5 % II: 24 h at 4°C in 5 % NGS in PB-T 0.3 %
First antibody	4 h at RT in 2 % NGS in PB-T 0.1 %, Synapsin 1:30 (Dm), 1:20 (Tc)	4-6 h at RT in 2 % NGS in PB-T 0.1 % (50%), 0.3 % (other), Dm Synapsin 1:30, Tc 1:20-30	5 h at RT or 40-48 h at 4°C in 2 % NGS in PB-T 0.2-0.3 %, Synapsin 1:25 (Dm), 1:15 (Tc)	I: 6 h at RT in 2 % NGS in PB-T 0.5 %, II: 72 h at 4°C in 2 % NGS in PB-T 0.3 %, Synapsin 1:25 (Dm), 1:15 (Tc)
Post-1st antibody washes	1 rinse, 3 30 min washes in PB-T 0.1 %	1 rinse, 4 30 min washes in PB-T 0.1 % (50%), 0.3 % (other)	1 rinse, 4 40 min washes in PB-T 0.2-0.3 %	1 rinse, 4 50 min washes in PB-T 0.3/0.5 %
Secondary antibody	o/n at 4°C in 2 % NGS in PB-T 0.1 %	o/n at 4°C in 2 % NGS in PB-T 0.1 % (50%), 0.3 % (other)	o/n to 24 h at 4°C in 2 % NGS in PB-T 0.2-0.3 %	I: 24 h at 4°C in 2 % NGS in PB-T 0.5 % II: 48 h at 4°C in 2 % NGS in PB-T 0.3 %
Post-2nd antibody washes	1 rinse, 1 30 min wash including DAPI, 1 rinse, 3 30 min washes, all in PB-T 0.1 %	1 rinse, 1 30 min wash including DAPI, 1 rinse, 3 30 min washes, all in PB-T 0.1 % (50%), 0.3 % (other), 2 h wash in PB	1 rinse, 1 30 min wash including DAPI, 1 rinse, 3 30 min washes, all in PB-T 0.2-0.3 %, 2 h wash in PB	1 rinse, 1 30 min wash including DAPI, 1 rinse, 4 30 min washes, all in PB-T 0.3/0.5 %, 3 h wash in PB
Embedding medium	VectaShield H-1000 (Vector Laboratories)	RapiClear 1.47 (SUNjin Lab, Hsinchu City, Taiwan)	RapiClear 1.47 (SUNjin Lab, Hsinchu City, Taiwan)	RapiClear 1.47 (SUNjin Lab, Hsinchu City, Taiwan)
